# Supplementary material for: Overexpression of DBF-Interactor Protein 6 Containing an R3H Domain Enhances Drought Tolerance in Populus L. (Populus tomentosa)
Source: Front Plant Sci. 2021 Feb 4;12:601585. doi: 10.3389/fpls.2021.601585 (PMC7890038; doi:10.3389/fpls.2021.601585)
Supplement: Supplementary Table 1 — Distribution of Land-plant DIP genes among every subgroup of the phylogeny in Supplementary Figure S1. [file Data_Sheet_1.zip]

Archive with 4 entries (4 files):
- Data Sheet 1.DOCX
- Data Sheet 2.DOCX
- Data Sheet 3.DOCX
- Supplementary Table 1.DOCX
